# Supplementary material for: Adolescent Knowledge, Attitudes and Practices of Healthy Eating: Findings of Qualitative Interviews among Hong Kong Families
Source: Nutrients. 2022 Jul 12;14(14):2857. doi: 10.3390/nu14142857 (PMC9316895; doi:10.3390/nu14142857)
Supplement: Supplementary file 1 [file nutrients-14-02857-s001.zip]

Archive with 1 entries (1 files):
- nutrients-1792028-supplementary.pdf
